# Supplementary material for: Predictors of glaucoma knowledge and its risk factors among Jordanian patients with primary open angle glaucoma at a tertiary teaching hospital: A cross-sectional survey
Source: PLoS One. 2023 May 18;18(5):e0285405. doi: 10.1371/journal.pone.0285405 (PMC10194903; doi:10.1371/journal.pone.0285405)
Supplement: S1 Data — (XLSX) [file pone.0285405.s001.xlsx]

## Sheet: Form Responses 1
Are you diagnosed with glaucoma	Age	Sex	Residence	Education	Income	Time to Diagnosis	Time Since Drops	Drugs for Glaucoma	Drop use per day	Clinic Visit Per Month	Clinic Visit Per Year	Number of Surgery For Glaucoma	FHX Glaucoma	Comorbidities	Smoker	Glaucoma is a disease that affects the eyes and no other part of the body.	Glaucoma is caused by raised intraocular pressure.	Glaucoma can lead to optic nerve damage and visual disorders.	Glaucoma has more than one type (eg: open angle, closed angle, secondary, developmental)	Glaucoma can be inherited in the family.	Glaucoma is more common as you get older.	High blood pressure and diabetes increase the risk of glaucoma.	People with high myopia or hyperopia are more likely to get glaucoma.	The use of steroid /eye drops can cause glaucoma.	Medicines other than eye drops can influence intraocular pressure.	Stress can make glaucoma worse.	Using a computer will make glaucoma worse.	Using a smartphone will make glaucoma worse.	Fluorescent lights will make glaucoma worse.	A lot of reading may make glaucoma worse	High intraocular pressure must be addressed.	Glaucoma can be controlled by treatment.	Early detection and treatment will not slow the course of glaucoma.	It is possible to completely lose vision as a result of laser treatment or surgery for glaucoma.	The use of eye drops will be redundant if one has had a laser treatment or surgery for glaucoma.	Follow-up visit to the clinic is not necessary after the laser treatment or surgery for glaucoma.	Regular check-ups are not necessary for glaucoma patients.	Even if the intraocular pressure is under control, the visual field has to be checked.	A patient should always tell the ophthalmologist which other medicines (s)he is taking.	A patient should always tell the ophthalmologist which other diseases (s)he has.	Treatment for glaucoma is lifelong.	Treatment for glaucoma is lifelong.	ASX	Reduced Acuity	Narrow VF	Vision Loss	Seizure	Pain, Redness, NV	Drugs
1	65	0	1	2	1	4	4	2	3	0	4	2	0	1	1	1	1	1	2	1	0	-1	1	0	0	1	1	1	1	1	2	1	-2	1	1	1	1	1	1	1	1	1	1	1	1	1	0	1	1
1	61	1	1	0	1	21	17		2	1	4	2	1	1	0	1	0	1	0	-1	1	1	0	0	0	0	1	1	0	0	1	1	0	0	1	0	0	1	1	1	0	0	1	1	1	0	0	0	0
1	49	1	1	3	1	5	4	1	2	0	2	0	0	1	0	1	0	1	0	0	0	0	0	0	0	0	0	0	0	0	1	1	1	0	0	-1	-1	1	1	1	0	0	0	0	0	0	0	1	1
1	71	0	1	1	1	6	5	2	5	1	4	2	1	0	0	2	0	2	0	0	1	0	0	0	0	-1	2	1	0	1	1	-1	1	1	-1	-2	-2	1	2	2	1	0	0	1	1	1	0	0	0
1	57	0	1	3	1	5	5	3	2	1	12	1	1	0	0	1	1	1	1	1	1	0	1	1	1	1	0	0	-1	0	2	1	-2	1	1	-2	-2	2	2	2	1	1	1	1	1	1	0	1	1
1	22	0	2	2	2	4	4	2	2	2	24	2	0	0	0	-1	2	2	2	2	2	2	1	2	-1	2	2	2	1	2	2	2	2	0	-1	2	-1	2	2	2	1	2	1	1	1	1	0	1	1
1	78	0	1	1	1	10	10	2	1		2	1	1	1	0	1	2	2	0	-1	-2	-1	-1	2	2	2	2	1	1	1	1	1	-1	0	0	2	-2	2	2	2	-1	-1	0	1	1	1	0	0	1
1	56	1	1	3	2	7	7	2	3		4	0	0	0	0	1	1	1	0	1	1	1	1	1	1	1	1	1	1	1	2	2	-1	-1	1	1	-1	1	1	1	1	-1	0	1	1	1	0	1	1
1	50	1	1	3	1	5	5	2	3	2	24	0	0	1	0	-1	1	1	0	1	-1	0	0	1	1	1	1	1	-1	1	1	2	-1	0	0	-1	-1	1	2	2	1	-1	1	1	1	1	0	1	0
1	60	1	1	1	1	3	3	2	4		4	2	0	1	0	2	0	2	0	-1	2	1	-1	2	0	2	2	2	-1	2	2	-1	-1	0	2	-2	-2	0	2	2	2	-2	0	1	1	1	0	1	1
1	77	0	1	2	1	4	4	2	4	0	4	0	0	0	1	1	1	2	0	0	1	1	1	1	1	1	2	2	1	1	2	1	-2	0	-1	-2	-1	2	2	2	2	-1	1	1	1	1	0	1	1
1	67	0	2	0	1	3	3	2	2	1	12	2	1	0	0	1	1	2	0	1	0	2	-1	-1	0	2	2	2	2	2	2	0	-2	-1	-1	2	-1	1	2	2	1	-1	0	1	1	1	0	1	1
1	78	1	2	0	1	0.5	0.5	1	1	1	12	1	0	1	0	2	0	1	0	-1	1	1	-1	0	1	1	-1	-1	-1	0	1	1	-1	0	0	1	1	1	1	1	-1	-1	0	1	1	1	0	1	1
1	28	0	2	2	1	1	2	2	4	4	28	1	1	0	1	0	2	1	0	1	0	0	0	1	1	2	1	1	1	1	2	2	1	2	-1	-2	-2	2	2	2	0	0	0	0	0	0	0	1	0
1	70	0	1	3	1	3	3	2	2		4		0	1	0	2	2	2	0	1	1	1	1	1	0	0	0	0	0	0	2	2	-1	0	0	-2	-2	1	2	2	1	-2	0	1	0	0	0	0	0
1	69	1	1	2	2	14	14	3	6		4	4	0	1	0	1	1	2	1	2	1	0	1	1	-1	2	1	1	0	-1	2	2	-2	0	-1	-1	-2	2	2	2	-1	-1	1	0	0	0	0	0	0
1	16	0	1	1	2	16	15	3	7	1	12	15	1	0	0	2	2	2	1	2	1	1	0	1	2	2	1	-1	1	-1	2	1	-2	0	1	-1	-2	2	2	2	1	-2	0	1	1	1	0	1	1
1	37	1	2	1	2	3.5	3.5	0	0	4	48	1	0	0	0	0	1	1	0	0	0	0	0	1	-2	1	1	1	1	1	1	-1	-1	1	-1	1	-1	0	2	2	2	0	0	1	0	1	0	1	1
1	56	1	1	3	2	7	7	3	3	1	4	0	0	1	0	1	1	1	0	1	1	1	0	1	1	1	1	1	1	1	2	1	-1	2	0	-2	-2	1	2	2	1	-1	1	1	1	1	0	1	1
1	60	1	1	0	1			0	0	0	1	0	0	1	0	0	-1	0	-1	1	2	1	1	0	0	1	1	1	1	0	2	0	-1	1	0	0	1	1	2	1	1	-1	1	1	0	0	0	0	1
1	89	0	3	0	1	0.5	0.5	4	2	1	12	2	0	1	0	1	1	2	0	-1	1	1	1	1	1	-1	0	1	1	1	1	1	-1	-1	1	-1	-1	1	1	1	1	0	0	1	1	1	0	1	0
1	72	0	1	0	1	5	5	1	4	0	4	2	1	1	1	2	2	1	-1	0	2	2	0	1	-1	1	1	1	1	1	1	1	-1	1	-1	-2	-2	1	2	2	1	-1	0	0	0	1	0	1	1
1	65	1	1	1	2	2	1.5	1	2	1	10	0	0	1	0	1	1	2	0	0	0	2	0	-1	1	2	2	2	1	1	1	1	-2	-1	0	-1	-2	1	2	2	0	1	0	1	1	1	0	0	1
1	75	0	1	3	2	8	8	3	5	0	4	1	1	1	0	1	1	2	1	-1	1	2	-1	2	1	2	1	1	1	1	2	2	-1	1	-1	-1	-2	2	2	2	2	-1	1	1	1	1	0	1	1
1	70	1	1	2	1	5	5	4	5	0	4	0	0	1	0	1	1	1	2	1	1	-1	-1	-1	-1	1	-1	-1	-1	-1	2	2	-1	1	-1	-1	-1	1	2	2	2	1	1	1	1	1	0	0	1
1	60	1	1	0	1	50	50	2	4	0	5	0	0	0	0	1	1	0	0	1	1	0	1	1	0	1	1	1	1	1	2	1	-1	1	1	-1	-1	1	1	1	1	-1	0	1	1	1	0	1	1
1	46	1	2	2	1	9	8	5	6	0	4	1	0	0	0	2	1	1	1	0	1	-1	0	2	0	0	1	1	0	1	2	1	-2	1	1	-1	-1	1	2	2	1	-1	1	1	1	1	0	0	1
1	78	0	1	1	1	20	20	1	2	1	12	4	0	1	0	1	1	0	0	0	1	2	1	0	1	2	2	2	2	2	2	1	1	2	-1	1	-1	2	1	1	1	-2	1	1	1	1	1	1	1
1	76	0	1	2	1	0.5	5	3	2	1	12	1	0	1	0	2	2	2	0	1	2	2	1	-1	-1	1	1	1	0	2	2	2	2	1	2	-2	-2	1	2	2	0	1	0	1	0	0	0	0	0
1	49	0	3	3	2		6	2	2	1	4	0	0	0	1	1	1	2	1	1	1	0	0	0	0	1	1	1	1	1	1	0	1	0	0	-1	-1	1	1	1	0	0	0	1	0	0	0	0	0
1	18	1	1	0	1	4	4	2	2		3	0	0	0	0	1	1	1	0	1	1	0	0	0	0	1	1	1	1	1	2	2	-2	0	-1	-1	-1	1	1	1	1	-1	1	0	1	1	0	1	1
1	49	1	1	3	1	5	4	1	2	1	4	0	0	1	0	2	1	2	1	0	0	1	0	0	0	1	1	1	0	1	2	1	1	0	0	0	-1	1	1	1	1	0	0	1	1	0	0	1	1
1	63	1	1	1	1	7	7	2	2		4	1	0	0	0	1	1	1	0	-1	-1	0	0	0	0	0	-1	-1	-1	-1	1	1	-1	1	1	-1	-1	1	1	1	-1	0	0	1	1	1	0	0	1
1	64	0	1	3	1	5	5	3	8	1	4	1	1	0	0	2	1	1	1	1	1	1	0	0	0	1	1	1	0	1	2	1	-1	0	0	-1	-1	1	1	1	0	1	0	1	0	0	0	0	1
1	46	1	2	2	1	9	9	6	7	1	5	2	0	1	0	1	1	1	1	0	1	0	0	1	1	1	1	1	0	1	1	1	-1	1	0	-1	-1	1	1	1	1	-1	1	1	0	0	0	0	1
1	70	1	4	0	1	10	10	4	2	1	2	1	1	1	0	2	2	2	0	0	1	0	0	0	1	0	0	0	0	0	2	1	1	0	0	-1	-1	2	2	2	0	1	0	1	0	0	0	0	1
1	90	1	1	0	1	7	7	3	3	1	2	3	0	1	0	1	1	1	0	1	1	1	0	0	0	1	-1	-1	0	-1	2	2	2	0	0	-1	-2	1	2	2	2	0	0	1	1	0	0	0	1
1	67	0	2	1	1	6	3	2	3	1	12	1	1	1	0	1	1	1	0	1	2	2	1	1	-1	2	1	2	2	1	2	1	1	1	1	0	-1	1	1	1	0	1	0	1	1	1	0	1	1
1	37	0	1	3	3	1	2	3	3	2	24	2	1	0	1	1	0	1	0	0	2	0	1	0	0	2	1	0	1	1	2	0	1	0	0	0	-1	1	2	2	0	0	0	1	0	0	0	1	1
1	52	0	2	1	1	10	10	5	8	2	10	1	0	0	0	2	2	2	0	1	2	2	0	-1	2	1	-1	-1	-1	2	2	-1	-1	0	-1	-1	2	2	2	2	0	-1	0	1	1	0	0	1	1
1	68	0	1	3	1	6	6	2	2	1	4	1	0	1	0	0	2	2	0	0	2	2	0	0	0	2	2	0	0	0	2	1	0	0	0	0	0	-1	0	2	2	2	0	1	0	0	0	0	1
1	27	1	1	3	1	27	27	4	3	1	12	3	1	0	0	1	1	1	1	2	1	-1	1	-1	1	1	1	1	-1	1	1	1	-1	1	-1	-1	-1	1	1	1	1	-1	0	1	1	1	1	0	1
1	40	1	1	4	3			0	0	0	4	0	1	0	0	-1	1	1	1	1	1	-1	1	2	1	-1	-1	-1	-1	-1	2	2	-1	-1	2	-2	-2	1	2	2	1	1	0	1	1	1	0	1	1
1	24	0	4	3	1	6	2	2	1	0	4	0	1	0	0	1	1	2	1	2	2	2	2	0	1	2	1	1	1	1	2	1	-1	1	1	-1	-1	1	1	1	1	-1	1	1	0	1	1	1	1
1	54	0	4	0	1	31	31	2	2		4	2	0	0	0	0	1	2	0	-1	1	2	2	2	1	2	2	2	0	2	2	2	-2	1	-2	-1	-1	2	2	2	2	-2	0	1	1	1	0	0	1
1	71	0	1	1	1	5	5	2	5		4	2	1	0	0	2	0	2	0	0	2	0	1	0	-1	-1	2	2	0	2	2	2	-1	-2	1	2	-2	0	2	2	2	-2	0	1	1	1	0	0	1
1	71	1	1	3	3	9	9	1	3		4	1	1	1	0	2	1	2	2	2	2	2	0	2	2	1	2	2	-1	2	2	2	-2	-2	-2	-2	-2	0	2	2	2	-2	1	1	1	1	1	0	1
1	28	0	2	3	2	6	23	1	20	1	12	3	0	0	1	2	2	2	2	1	2	0	0	1	1	1	1	1	0	0	2	1	-1	-1	0	-1	-2	2	2	2	2	0	0	1	1	0	0	1	1
1	72	0	4	2	1	5	2	3	3	1	3	2	0	1	0	2	2	2	0	1	2	2	1	0	1	1	2	2	0	2	2	2	1	1	1	1	-2	2	2	2	2	1	0	1	0	1	0	1	1
1	19	1	3	3	1		2	1	2	0	1	0	0	0	0	1	1	1	1	-1	1	1	0	0	1	-1	1	1	1	1	2	1	1	0	2	1	-1	2	2	2	0	0	0	1	0	0	0	1	1
1	68	0	1	2	1	23	23	4	1	2	3	4	1	0	0	2	2	2	2	2	1	-2	-1	1	1	0	0	0	0	0	2	1	-1	1	0	-2	-2	2	1	1	2	-2	0	1	1	1	0	0	1
1	70	1	1	1	1	2	8	2	2	1	4	1	1	1	1	2	0	1	0	-1	1	0	0	0	0	0	-1	-1	-1	-1	2	-1	1	1	-1	-2	-2	1	2	2	0	0	0	1	0	0	0	0	0
1	74	1	1	3	2	20	15	3	5	1	4	10	1	1	0	1	1	1	0	0	1	1	0	1	1	1	1	1	0	0	1	1	2	0	0	-1	-1	1	1	1	0	-1	0	1	0	0	0	0	0
1	52	1	1	3	1	3	3	1	2	1	12	1	0	1	0	2	1	2	0	0	1	0	0	2	1	0	0	0	0	0	2	1	1	0	-1	-1	-1	1	2	2	1	0	0	1	0	0	0	0	1
1	66	1	2	3	1	18	7	3	2	1	4	2	1	1	0	2	-1	2	0	2	2	2	0	0	0	2	1	2	0	2	2	1	1	-1	-1	-1	-1	0	2	2	1	-1	0	1	0	0	0	0	0
1	78	0	1	4	2	6	6	4	2	1	4	0	0	0	0	2	1	0	0	0	1	0	0	0	1	0	1	1	1	2	0	1	1	0	0	0	-1	0	2	2	0	0	0	0	1	0	0	0	1
1	73	1	4	1	2	3	3	2	3	2	24	2	1	1	0	1	1	2	0	0	1	1	0	0	0	0	0	0	0	0	2	1	-1	0	0	-1	0	1	1	1	1	1	0	1	0	0	0	0	0
1	70	0	2	2	1	20	20	5	2		4	0	0	1	0	0	1	1	0	-1	1	1	1	0	1	-1	0	0	-1	0	1	1	-1	0	0	-1	-1	1	1	1	1	0	1	1	1	1	0	1	1
1	65	1	1	2	1	8	4	4	2	1	4	3	0	1	0	1	1	1	1	0	2	2	0	1	1	0	0	0	0	0	2	1	-1	0	1	-1	-1	1	1	1	1	-1	0	0	1	0	0	0	1
1	40	1	1	1	1	7	7	4	3	1	4	2	1	0	1	1	1	2	0	1	1	1	1	0	1	1	1	1	1	1	2	2	-1	0	0	-2	-2	1	2	2	-2	0	0	1	1	1	0	1	1
1	24	1	2	3	1	24	24	4	3	1	15	20	1	1	0	2	2	2	2	2	2	1	0	2	2	1	-1	-1	0	-1	2	2	-1	-1	1	-2	-2	2	2	2	2	-1	1	0	0	0	0	1	1
1	72	1	1	1	2		5	2	4	1	4	0	0	1	0	1	1	1	0	0	1	1	0	1	1	1	1	1	0	1	1	1	0	-1	-1	-1	-1	1	2	2	0	0	0	1	0	1	0	1	1
1	76	0	1	4	3	15	15	4	7	1	10	1	1	1	0	2	2	2	0	2	2	2	2	0	0	1	-2	-2	-2	-2	2	2	1	2	-1	0	-1	1	0	1	2	-2	0	1	1	1	0	1	1
1	67	0	1	2	1	10	8	5	3	1	4	3	0	1	0	1	1	1	1	0	1	1	0	0	0	1	1	1	1	1	2	1	-1	-1	0	-1	-1	1	1	2	1	1	0	1	0	0	0	0	0
1	57	0	1	3	1	10	10	4	2	1	12	2	1	0	0	2	2	2	0	0	1	0	0	2	1	1	-1	-1	-1	0	2	2	-1	-1	1	-1	-1	1	2	2	2	1	0	1	1	1	0	1	1
1	46	0	2	4	2	2.1	11	3	3	1	12	1	1	0	1	2	2	2	2	1	0	-1	-1	0	0	0	0	0	0	1	2	1	-1	1	0	-1	-1	1	1	1	1	-1	0	1	0	0	0	0	1
1	56	1	1	2	3	6	6	2	3	0	4	0	1	1	0	1	0	1	0	1	1	1	0	0	0	1	2	2	1	0	2	1	-1	0	0	1	1	1	2	2	1	0	1	1	1	1	0	0	1
1	74	0	1	3	3			0	0	0	3	0	0	1	0	2	0	1	0	-1	2	2	-1	0	1	2	2	2	2	1	2	1	-1	1	0	2	1	2	2	2	-1	0	0	1	1	0	0	1	0
1	85	1	1	0	1			0	0	0	4	0	0	1	0	1	1	0	0	0	1	1	1	0	2	1	1	1	1	1	2	1	-1	0	0	-1	-1	0	1	1	1	-1	0	1	1	1	0	0	1
1	57	0	1	2	2	2	2	1	2	0	4	1	0	1	1	2	1	1	0	-1	1	1	0	0	1	1	1	1	0	1	2	1	0	0	1	-1	-1	1	2	2	0	-1	1	1	1	0	0	1	1
1	75	0	1	3	2	12	12	2	5	1	5	2		1	0	0	1	2	0	-2	1	1	0	0	1	1	1	1	0	1	2	1	2	0	0	2	2	0	2	2	2	0	0	1	1	1	0	1	1
1	56	0	1	3	2	0.5	0	0	0	0	0	0	1	1	0	1	0	0	0	-1	1	0	0	0	0	1	1	1	0	0	1	1	0	0	0	1	1	1	1	1	1	-1	1	1	0	1	0	0	1
1	74	0	1	3	1	10	10	3	2	1	4	1	0	1	0	0	1	1	1	1	1	0	0	0	0	0	0	1	0	1	2	2	-1	-1	0	-1	-1	1	2	2	1	0	0	1	1	1	0	1	1
1	80	1	1	3	1	20	20	2	1	1	4	2	0	1	0	0	0	2	0	1	-1	1	0	1	1	1	1	1	0	1	1	2	1	0	1	1	1	0	1	1	1	0	0	1	1	0	0	0	0
1	73	1	1	2	1	5	5	4	8	1	4	0	0	1	0	0	1	2	1	0	2	0	0	2	1	2	2	2	0	1	2	2	-1	0	0	2	2	1	2	2	1	0	0	1	1	1	0	1	1
1	67	0	1	1	1	12	12	4	5	1	4	7	1	1	1	2	-1	2	0	-1	1	1	0	0	-1	1	0	1	1	1	2	1	-1	-1	0	-1	-1	1	2	2	1	0	0	1	1	1	0	1	1
1	77	0	1	2	1	8	4	2	5	1	4	0	0	0	1	1	-1	1	0	0	1	0	0	1	1	1	1	1	0	2	2	0	1	0	0	2	2	0	2	2	0	0	0	1	1	0	0	1	1
1	75	0	1	3	1	3	3	2	3		3	0	1	1	0	1	-1	2	0	-1	2	2	2	0	0	2	2	2	2	-2	2	2	-2	0	2	-2	-2	2	2	2	0	-2	1	1	1	1	1	1	1
1	48	0	1	3	1	8	8	2	3	1	4	0	0	1	0	1	2	1	2	0	2	2	1	-1	1	2	2	2	1	2	2	1	-2	0	0	0	-1	2	2	2	2	-1	0	1	1	1	1	1	1
1	40	0	2	1	1	40	40	5	21	2	15	6	1	0	0	2	1	2	0	1	1	2	2	1	1	2	-1	-1	0	1	2	1	-1	-1	2	-2	-1	2	2	2	1	0	1	1	1	1	0	1	1
1	45	1	2	2	1	22	17	5	3	3	4	3	0	1	0	0	0	0	0	0	0	0	0	0	0	0	0	0	0	0	0	0	0	0	0	0	0	0	0	0	0	0	0	1	1	1	1	1	1
1	63	1	1	3	1	20	15	2	4	1	4	1	0	1	0	1	0	0	0	0	0	0	0	0	0	0	0	1	0	0	2	1	-1	0	0	-1	-1	0	2	2	1	1	0	1	1	0	0	1	0
1	43	0	2	3	2	39	31	5	2	1	4	5	0	0	0	2	2	2	1	2	2	1	0	0	0	1	1	1	2	1	2	2	-1	-1	-1	-1	-1	2	2	2	2	-1	0	1	0	0	0	0	1
1	27	0	1	4	1	10	12	2	2	1	6	1	1	0	0	1	2	2	-1	1	2	1	1	0	2	1	2	2	0	1	2	1	-1	0	0	1	1	1	2	1	1	-1	1	0	1	1	0	0	1
1	43	0	2	3	2	4	3	1	2	1	4	2	1	1	0	2	0	2	0	1	0	0	0	1	1	1	1	1	0	0	1	0	0	2	1	1	1	1	1	1	0	0	0	1	1	1	0	0	0
1	22	0	2	2	1	3	3	3	3	1	12	2	0	0	0	-1	2	2	2	1	2	2	1	2	1	2	1	1	1	1	2	1	1	1	-1	-2	-2	2	1	2	1	1	0	1	1	1	0	1	1
1	22	0	3	2	1	2	2	3	2	2	20	1	0	0	1	2	2	2	0	1	1	1	0	1	1	1	0	0	0	0	2	1	0	0	0	0	-1	2	2	2	0	-1	0	1	0	0	0	0	0
1	30	0	1	3	1	25	25	4	4	1	4	2	1	0	0	1	1	1	0	1	2	1	0	0	1	1	2	2	0	1	2	1	-2	1	-1	-1	-1	1	2	2	0	-1	1	1	1	1	0	1	1
1	82	0	1	3	1	15	15	3	3	1	4	2	1	1	1	1	1	1	0	1	1	0	1	0	0	0	-1	-1	-1	2	2	1	-1	-1	0	-1	-1	2	2	2	-1	1	1	1	1	1	0	1	1
1	12	0	1	1	1	8	8	2	3	1	4	0	0	0	0	1	1	1	0	0	1	0	0	1	1	0	1	1	0	0	1	1	-1	0	0	-1	-1	1	1	2	2	0	1	1	0	1	1	0	1
1	55	0	1	3	1	10	6	2	3	1	5	3	0	0	0	1	1	2	0	1	1	1	1	2	0	1	2	2	0	1	2	2	1	0	0	-2	-2	1	2	2	1	-1	0	1	1	1	0	0	1
1	40	1	1	3	2					0	1	0	0	0	0	0	1	1	0	1	1	1	0	0	1	1	1	1	1	1	1	1	1	1	1	1	1	1	1	2	0	0	0	1	1	1	0	0	0
1	24	0	1	2	1					0	1	0	0	0	0	0	0	0	0	0	0	0	0	0	0	0	0	0	0	0	0	0	0	0	0	0	0	0	0	0	0	0	0	0	0	1	0	0	0
1	66	1	2	2	1	8	8	5	10	1	4	1	1	1	0	1	1	-1	2	-1	2	2	-1	2	-2	-1	1	1	0	2	2	2	-2	-2	-2	-2	-2	2	2	2	2	-2	1	1	1	1	0	1	1
1	49	1	1	3	2					1	4	0	1	1	0	2	2	2	0	2	2	2	0	0	0	2	2	2	2	2	2	2	2	2	-1	-2	-1	1	2	2	2	0	0	1	1	1	0	1	1
1	58	1	1	1	1					0	0	0	0	0	0	1	1	1	0	-1	1	2	1	0	2	0	2	2	-2	2	2	2	0	-1	-1	-1	1	1	2	2	-1	2	0	1	0	1	0	1	1
1	53	1	1	2	1					1	12	0	1	1	1	2	0	1	0	2	2	2	0	2	0	2	2	2	1	2	2	2	-2	1	-1	2	2	2	2	2	0	1	0	1	0	1	0	0	0
1	66	1	2	2	1					0	1	0	0	1	0	0	1	2	0	0	2	2	2	-1	1	1	1	1	1	2	2	2	1	2	1	1	0	2	2	2	0	2	0	1	0	0	0	0	0
1	65	0	1	2	1	13	13	5	4	1	12	3	0	0	1	1	1	1	1	-1	0	0	0	0	0	1	0	0	0	0	2	1	1	1	1	-1	-1	1	1	2	1	0	0	1	1	1	0	1	1
1	55	1	1	4	4					0	4	0	0	1	1	1	2	1	2	0	1	1	0	1	1	1	1	1	1	1	2	1	-1	0	1	-2	-2	1	2	2	1	-1	0	1	1	1	0	1	1
1	48	1	2	2	1					0	4	0	1	0	0	1	0	0	0	0	1	1	2	1	1	2	1	1	1	1	1	2	-1	0	1	1	1	1	2	2	0	1	1	1	1	1	1	1	1
1	48	0	3	3	1	2	1	2	3	1	4	0	0	0	0	1	1	1	0	0	0	1	0	0	1	0	1	1	0	0	2	1	-1	1	0	-1	-1	0	2	2	0	0	0	1	0	1	0	1	1
1	54	0	3	4	2					0	1	0	1	1	1	1	-1	2	1	0	1	1	1	0	1	1	1	1	1	1	2	-1	-1	0	1	-1	-1	0	2	2	-1	1	1	1	1	1	0	1	0
1	57	0	2	2	1					0	3	0	0	1	1	1	1	1	0	1	1	1	0	0	1	1	1	1	1	1	1	1	-1	0	0	-1	-1	1	2	2	1	1	0	1	1	1	0	1	1
1	80	0	2	1	1	6	6	2	3	1	12	3	0	1	0	0	1	1	0	-1	1	0	1	0	0	2	0	0	0	1	1	1	-1	1	0	1	-1	0	1	1	0	1	0	1	1	1	1	1	1
1	46	0	1	3	2					0	2	0	0	0	1	1	1	1	0	0	1	1	1	0	1	1	1	1	1	-1	1	0	-1	1	0	-1	-1	1	2	2	1	-1	1	1	1	1	0	0	1
1	21	0	1	3	1	10	7	4	9	1	4	2	0	0	0	1	0	1	0	-1	1	0	1	0	1	2	-1	-1	0	-1	2	1	1	1	0	-1	2	1	1	2	1	0	1	0	1	1	0	1	1
1	32	0	1	2	1	1	1	3	4	2	12	1	0	0	1	1	2	2	2	-1	1	1	0	1	-1	0	1	1	0	1	2	1	1	-1	1	-2	-2	2	2	2	-1	1	0	1	0	1	0	1	0
1	39	0	1	3	1			4	3	1	12	2	0	1	1	2	2	1	0	0	0	1	0	0	0	0	0	0	0	2	2	1	0	1	0	-2	-2	2	2	2	0	0	1	0	0	0	0	1	1
1	33	0	3	2	1	6	6	1	2	0	2	1	0	1	0	1	0	1	0	1	0	0	0	0	1	1	1	1	0	1	1	2	0	-1	0	1	1	1	2	2	0	0	0	1	1	1	0	0	1
1	43	0	2	2	1	2	2	1	3	1	12	0	0	0	1	1	0	1	0	0	1	0	1	0	0	0	0	0	1	-1	1	1	0	0	0	1	-1	-1	1	1	0	1	0	1	1	1	0	0	1
1	75	0	2	2	1	0.5	0.5	2	4	1	6	0	0	1	0	1	1	1	1	1	0	-1	-1	-1	-1	1	1	1	1	1	1	1	1	-1	-1	-1	-1	1	1	1	0	1	0	1	1	0	1	0	1
1	62	0	1	3	2	10	8	6	4	1	12	4	1	1	1	1	1	1	1	1	0	1	1	-1	0	1	1	1	1	1	1	1	-1	1	1	-1	-1	1	2	2	0	1	0	1	0	1	1	1	1
1	63	1	1	2	1	6	6	4	3	1	6	1	1	0	0	2	1	2	0	2	-1	0	0	0	0	0	1	1	-1	1	2	1	-1	-1	1	2	2	1	2	2	0	-2	1	1	1	1	0	1	1
1	58	0	1	3	1	2	2	2	1	1	4	0	0	1	1	1	0	1	0	0	2	1	0	1	1	1	1	1	0	1	2	1	0	0	-1	-1	-1	1	2	2	1	-1	1	1	1	1	0	1	1
1	63	1	1	3	1	22	15	2	3	1	4	2	0	1	0	1	1	1	0	0	-1	1	2	0	2	1	1	1	0	1	1	1	-1	0	1	-1	-1	1	1	1	1	-1	0	1	1	0	0	1	1
1	35	1	4	3	1	15	3	1	5	2	31	0	0	1	0	2	2	2	0	1	2	1	0	2	2	0	0	0	0	0	2	2	-2	0	0	0	-2	2	2	2	2	-2	1	1	0	1	0	0	1
1	40	1	1	4	2	0.5	0.5	2	2		1	0	0	1	0	1	0	2	0	0	1	2	0	0	1	2	2	2	0	0	2	2	-2	-2	-1	-1	-1	2	2	2	0	1	0	1	0	1	0	1	1
1	19	1	3	3	1	18	18	4	2	1	4	10	0	0	0	1	1	2	0	0	2	2	0	0	1	2	1	1	0	1	2	2	-2	-1	0	-1	-2	2	2	2	1	0	0	1	0	0	0	1	1
1	68	0	2	1	1	3	3	3	2	1	4	0	1	0	0	1	0	0	0	2	1	0	1	0	0	1	2	2	2	1	2	0	-1	-1	-2	-2	-2	1	2	2	-1	-2	1	1	1	1	0	1	1
1	62	0	1	4	2	25	25	3	4	1	12	3	0	0	0	1	1	1	1	1	1	1	1	1	-1	0	1	1	0	1	2	2	2	0	0	2	-2	1	2	2	1	-1	0	1	1	1	0	1	1
1	37	0	3	2	1	37	20	1	2	1	4	2	1	0	0	1	1	1	0	1	1	-1	-1	-1	1	1	1	1	-1	1	2	1	-1	-1	1	-1	-1	1	2	2	1	-1	0	1	1	0	0	1	1
1	55	1	1	3	3		3	0	6	1	16	0	0	1	0	0	0	2	0	1	2	2	-1	0	-1	2	2	2	1	2	2	2	-2	-2	1	-2	-2	0	2	2	0	2	0	1	0	0	0	1	1
1	42	1	1	2	1					0	1	0	0	1	0	1	2	1	1	-1	2	2	0	0	0	2	0	0	2	2	2	2	-1	1	0	1	-1	2	2	2	-1	1	0	1	0	0	0	0	0
1	30	1	1	2	2					0	1	0	0	0	0	1	1	1	0	0	0	1	0	1	0	0	0	1	0	0	2	1	1	-1	0	-1	-1	0	2	1	0	0	0	1	0	0	0	0	0
1	49	0	2	3	2				3	2	12	0	0	1	0	1	1	2	0	0	1	1	2	-1	0	1	1	1	1	1	2	2	-2	-1	0	1	1	1	1	1	2	-2	0	1	0	0	0	0	1
1	39	0	1	3	3					0	4	0	1	0	0	1	1	1	1	1	1	2	0	1	2	1	0	2	2	2	2	1	2	0	0	-1	1	1	2	2	1	-1	0	1	0	0	0	0	1
1	48	0	1	4	2	8	8	1	1	1	4	1	1	0	0	2	1	1	1	2	1	0	-1	0	1	1	1	0	0	1	2	1	-1	-1	1	-1	-1	1	1	1	1	-1	1	1	1	1	0	0	1
1	36	1	1	3	1	12	12	2	3	1	12	8	0	1	0	-1	-1	2	0	1	1	1	1	2	2	2	2	1	0	2	2	2	1	0	0	-2	-1	1	2	2	0	-1	0	1	0	0	0	1	1
1	27	1	2	2	1	27	27	1	3	1	12	3	1	1	1	1	1	1	0	1	1	-1	-1	2	1	1	1	1	1	1	1	1	-1	1	1	-1	-1	1	1	1	1	-1	0	1	0	1	0	1	1
1	72	0	2	4	1	2	2	4	3	1	12	0	0	0	0	1	0	0	0	0	1	1	1	0	0	1	1	1	1	1	1	1	-1	-1	-1	1	1	1	1	1	1	1	0	1	1	0	0	0	1
1	57	0	1	3	3	2	2	2	2	1	4	1	0	1	1	1	1	1	0	-1	2	1	-1	-1	-1	1	1	1	-1	1	2	1	1	1	-1	-1	-1	2	2	2	0	-1	0	1	1	1	0	1	1
1	22	1	1	3	1	9	18	0	0	0	2	2	1	0	0	2	2	2	2	2	1	0	1	0	0	1	1	1	0	1	1	2	1	0	1	-1	-1	1	1	1	1	-1	1	1	1	1	0	0	1
1	56	1	1	2	1	2					2	0	0	1	0	1	0	0	0	0	1	1	0	0	0	1	1	1	0	1	0	1	0	0	0	-1	0	1	1	0	0	0	0	1	0	0	0	0	0
1	67	0	1	3	1	3				1	5	1	1	1	0	1	1	0	0	0	1	1	0	1	1	1	2	2	-1	0	1	-1	-1	-1	1	-1	-1	1	1	1	0	-1	1	0	0	0	0	0	1
1	55	1	1	3	1	2	2	1	2	1	12	3	1	1	0	2	1	1	0	2	2	1	2	0	0	1	2	1	2	2	2	-1	2	2	1	-1	-2	1	2	2	-2	2	0	1	0	0	0	0	0
0		1	2	3	3					0	0		1	1	0	1	0	0	0	0	0	0	0	0	0	-1	0	0	0	0	0	0	0	0	1	-1	-1	1	1	1	0	0	0	1	0	0	0	0	0
0		0	2	0	1					1	12		1	1	1	1	1	0	0	1	1	0	1	0	1	1	2	2	1	0	2	0	-1	1	-1	1	-1	1	1	1	2	0	0	1	0	1	1	1	1
0		0	1	3	1					0	4		1	1	1	2	-1	2	0	1	1	2	1	2	1	1	2	2	1	1	2	2	-2	-1	-1	-2	-2	2	2	2	1	1	0	1	1	1	0	1	1
0		1	1	1	2					1	12		0	1	0	1	1	1	-1	-1	-1	1	2	1	1	1	2	2	1	1	2	0	2	0	1	1	-1	0	2	2	0	1	0	0	0	1	0	0	0
0		0	1	1	2					0	1		0	0	0	1	0	0	0	1	1	0	-1	-1	0	-1	1	1	0	-1	1	1	0	1	0	-1	-1	1	1	1	1	0	0	1	1	0	0	0	1
0		0	1	4	2									0	1	2	1	1	0	2	2	2	1	0	-1	0	1	1	-1	-1	1	0	2	2	1	1	-1	0	2	2	1	1	0	1	0	0	0	0	0
0		0	1	1	1								0	1	1	2	-1	1	0	2	2	2	2	2	2	2	2	2	0	2	2	2	-1	2	0	-1	-1	1	2	2	2	-1	0	1	0	0	0	0	0
0		1	1	2	2									1	0	2	-1	1	0	2	2	2	-1	1	1	1	1	1	0	1	1	1	-2	1	-1	-1	-1	1	1	1	-1	-1	0	1	0	0	0	0	0
0		0	1	2	1									1	0	0	0	0	0	1	1	1	1	0	0	-1	1	1	-1	1	1	1	-1	-1	-1	-1	1	1	1	1	1	1	0	1	0	0	0	0	0
0		1	1	3	2									0	0	1	0	1	0	0	1	-1	-1	1	1	1	1	1	1	1	1	1	-1	0	0	1	-1	1	1	1	0	0	0	1	0	0	0	0	1
0		1	1	0	1					0			0	0	1	0	0	0	0	0	0	0	0	0	0	0	0	0	0	0	0	0	0	0	0	0	0	0	0	0	0	0	1	0	0	0	0	0	1
0		0	2	3	1					0	2		0	1	0	1	0	1	0	-1	1	1	1	1	1	1	1	1	2	1	2	0	1	1	-1	1	-1	1	2	2	0	0	1	0	0	0	0	0	1
0		1	1	3	1						2		0	1	0	0	1	1	0	1	1	1	0	0	1	1	0	0	0	0	1	2	-1	0	0	-1	-1	0	2	2	0	0	0	1	1	1	0	0	1
0		1	1	2	1						4		0	1	0	1	0	0	0	0	1	1	0	0	1	0	1	1	0	0	1	1	1	0	0	-1	-1	1	1	1	0	1	0	1	0	0	0	0	0
0		1	2	3	1						2		1	0	0	2	1	2	0	0	1	1	0	0	1	0	0	0	0	0	2	2	-1	0	-1	-1	-2	1	2	2	0	0	0	1	0	0	0	0	1
0		1	1	4	1						1		0	0	0	1	1	1	1	-1	2	1	0	0	1	1	1	1	1	1	2	1	-1	1	0	-2	-2	1	2	2	0	0	0	0	1	1	0	0	1
0		0	1	1	1						1		0	0	1	1	1	-1	1	-1	1	1	1	1	2	1	1	1	1	1	2	2	1	1	-1	1	-1	1	2	2	-1	-2	0	1	1	1	1	1	1
0		0	2	3	1					1	4		0	0	0	1	1	0	0	0	0	0	2	1	1	1	2	2	2	2	2	2	2	2	2	2	2	2	2	2	2	2	0	1	0	0	0	0	0
0		0	1	3	2					2	10		0	0	0	0	0	0	0	0	0	0	0	0	1	0	0	0	-1	1	2	2	0	0	0	1	1	1	0	0	0	0	0	1	0	0	0	0	1
0		1	1	2	1					1	4		0	1	1	0	0	0	0	-1	2	2	1	-1	2	2	0	-1	-2	1	2	-1	2	2	0	0	0	0	1	-1	-1	0	0	1	1	0	0	0	1
0		0	1	4	2					1	1		0	1	1	1	1	1	0	0	1	1	0	0	0	1	1	1	1	1	1	1	-1	1	0	-1	-1	0	1	1	0	0	0	1	0	1	0	0	0
0		1	1	4	1					1	3		1	0	0	1	1	1	1	1	2	2	-1	0	1	1	1	1	1	1	2	1	-1	-1	0	-1	-2	2	2	2	-1	2	0	1	1	1	0	1	1
0		0	1	2	3					0	0		1	1	1	0	1	1	0	1	1	1	1	0	1	0	1	1	1	0	2	2	-2	0	0	-2	-2	2	2	2	0	1	1	1	0	0	0	0	1
0		1	1	3	3					1	3		1	0	0	1	2	1	1	0	0	1	-1	0	1	-1	1	2	1	-1	1	-1	0	1	-1	-1	1	-1	-1	0	0	0	0	1	1	1	0	0	1
0		1	1	3	2					1	4		1	0	0	0	1	1	0	0	1	1	-1	0	0	1	1	2	1	1	2	2	-1	0	0	2	-2	1	2	2	2	-1	0	1	1	0	0	0	0
0		1	1	3	2					0	1		1	1	0	2	2	0	0	-1	1	1	1	0	1	1	1	1	0	1	2	2	-2	0	0	-1	-1	1	2	2	0	1	0	1	1	1	0	0	1
0		0	1	4	3					0	0		0	1	1	0	1	0	0	0	0	0	0	0	0	0	0	0	0	0	0	0	0	0	0	0	0	0	0	0	0	0	0	1	1	0	0	0	0
0		1	1	3	2					0	1		0	1	0	1	1	1	0	1	2	1	1	1	1	1	2	2	1	1	2	0	-1	-1	-1	-2	-2	1	2	2	0	0	0	1	1	1	0	0	1
0		1	2	2	1					0	0		1	0	1	-1	0	2	0	1	1	1	-1	1	1	2	1	1	1	1	2	-2	-1	1	1	-2	-2	0	2	2	-1	1	1	1	1	1	1	1	1
0		1	2	2	1					3	0		0	0	0	0	1	1	1	2	1	0	0	2	1	1	1	2	1	1	2	2	-2	1	1	-2	-2	1	2	2	1	-2	1	1	1	1	0	0	0
0		1	1	3	1					1	3		0	0	0	1	-1	1	0	-1	1	0	-1	0	1	1	-1	-1	0	0	1	0	0	0	0	-1	-1	1	1	1	0	0	0	1	1	1	0	0	0
0		1	1	1	1					0	1		0	1	0	2	0	1	0	0	1	0	0	0	1	0	2	2	2	1	2	0	-1	0	0	-1	-2	0	2	2	0	1	0	1	1	1	0	0	1
0		0	2	2	2					1	1		0	0	0	1	0	0	0	0	0	0	1	1	1	0	1	1	1	-1	2	1	-1	0	0	-1	-1	1	-1	-1	0	0	0	1	1	0	0	0	1
0		0	1	4	2					0	1		0	1	0	1	1	1	1	-1	1	1	-1	1	1	2	1	1	1	1	2	1	-1	1	1	-1	-1	2	1	1	-1	-1	0	1	1	1	1	1	1
0		1	2	2	1					0	2		1	0	0	1	1	1	0	-1	1	0	1	0	1	1	2	2	2	1	2	1	-1	1	-1	-1	-1	1	2	2	-1	1	0	1	1	1	0	1	1
0		1	2	3	2					0	2		0	1	0	1	1	1	0	1	0	1	-1	0	1	1	1	1	-1	1	2	1	1	-1	-1	-1	-1	2	2	2	2	1	0	1	1	0	0	1	0
0		0	2	3	2					1	1		0	1	1	0	0	1	0	1	2	1	0	0	0	1	1	1	1	1	2	1	-1	1	-1	-2	-2	2	2	2	1	-2	1	1	0	0	0	1	1
0		1	1	2	1					1	2		1	1	0	2	1	1	0	0	1	0	1	-1	-1	1	1	1	1	-1	2	2	-2	1	1	-2	-2	1	1	2	0	0	0	0	0	0	0	1	1
0	80	1	1	0	1					1	2		0	1	0	0	0	0	0	0	1	0	0	0	0	1	0	0	0	0	1	0	-1	0	0	-1	0	1	2	2	0	0	1	0	0	0	0	0	1
0	58	0	2	2	1					1	12		0	0	1	1	1	1	1	1	1	0	1	1	1	2	1	2	1	-1	2	1	-1	1	1	-1	-1	1	1	2	1	1	0	0	0	1	0	0	0
0	52	1	4	2	1					2	5		0	1	1	0	0	0	0	0	0	0	0	0	1	1	1	1	0	2	2	1	-1	0	1	-1	-1	1	2	2	0	0	0	0	1	0	0	0	0
0	60	0	1	3	3					0	2		0	1	1	0	0	0	0	0	1	1	-1	1	0	1	1	1	-1	-1	1	1	-2	0	0	0	-1	1	2	2	0	1	1	1	0	0	0	1	1
0	75	1	2	3	1					0	1		0	1	0	1	0	2	1	1	1	1	1	-1	-1	1	1	1	1	1	2	1	1	0	-1	-1	-1	1	2	1	0	0	0	1	1	1	0	0	1
0	64	0	4	2	1					0	1		0	1	0	1	1	1	0	-1	-1	0	0	-1	0	1	0	0	1	0	1	1	-1	-1	1	-1	-1	0	1	1	0	-1	0	1	1	1	0	1	1
0	49	0	2	2	1					0	2		0	0	1	0	0	0	0	0	0	0	0	0	1	0	0	0	0	0	1	1	1	0	0	-1	-1	0	1	1	0	0	0	1	1	1	0	0	1
0	64	0	1	3	2					0	3		0	1	0	0	0	0	0	0	0	1	0	0	0	0	0	0	1	0	1	1	-1	-1	-1	-1	-1	1	1	1	0	1	0	1	0	1	0	0	1
0	23	1	2	3	1					1	12		0	0	0	1	2	2	2	1	2	2	1	2	2	1	0	0	0	0	2	2	-1	-1	-1	-1	-2	2	2	2	1	1	0	1	1	1	0	1	1
0	34	0	4	3	1					0	1		0	0	1	2	0	1	-1	-1	2	1	0	2	0	-1	1	1	0	1	2	1	-2	0	0	-2	-2	1	2	2	0	1	0	1	0	1	0	1	1
0	34	0	3	3	2					0	2		0	0	0	2	1	2	1	1	2	2	0	-1	0	2	2	2	0	1	2	2	-2	-1	-1	-2	-2	2	2	2	0	0	0	1	0	0	0	1	1
0	64	1	1	3	1					0	1		1	1	0	-1	0	1	0	1	0	1	0	0	0	0	0	0	0	1	1	0	-1	0	0	-1	-1	1	2	2	0	0	0	1	0	0	0	0	1
0	39	1	1	3	3					0	1		0	0	0	2	2	2	1	1	2	2	1	0	0	0	0	0	0	0	1	1	1	2	1	1	1	2	2	2	1	1	0	1	1	1	0	0	1
0	37	1	1	1	1					1	4		0	0	0	0	0	0	0	0	0	0	0	0	0	0	0	0	0	0	1	0	0	0	0	0	0	0	1	1	0	0	0	1	0	1	0	0	1
0	43	0	3	4	2					1	12		0	0	0	2	1	1	1	2	1	0	0	0	1	0	0	0	1	0	2	1	1	0	1	0	-1	0	2	2	0	1	0	1	0	0	0	1	1
0	24	1	1	3	1					0	1		0	0	0	2	1	2	0	0	1	2	1	0	0	2	2	2	2	2	2	0	-2	1	1	-2	-2	2	2	2	0	0	0	1	1	1	0	1	0
0	22	0	1	3	2					0	2		0	0	0	0	0	0	0	0	0	0	0	0	0	0	0	0	0	0	1	1	2	0	0	-1	-1	1	1	2	-1	0	0	1	0	0	0	0	1
0	18	1	1	3	2					0	1		0	0	0	1	1	0	0	-1	2	2	-1	0	1	2	1	2	0	-1	2	2	-1	-1	0	-1	-1	2	2	2	0	-1	1	1	1	0	0	0	0
0	25	0	1	2	2					0	1		0	0	1	0	0	0	0	0	0	0	0	0	0	0	0	0	0	0	0	0	0	0	0	0	0	0	1	1	0	0	0	1	1	1	0	0	1
0	48	1	1	3	1					0	1		0	0	0	2	0	1	0	0	1	1	-1	0	1	1	2	1	-1	-1	2	1	0	0	0	-1	-1	1	1	2	0	0	0	1	1	0	0	0	0
0	40	1	1	3	1					0	1		0	0	0	1	1	1	1	1	1	1	1	1	1	2	2	2	2	2	2	2	-1	-1	-1	-1	-1	1	1	1	-1	1	1	1	1	1	0	0	1
0	29	1	2	3	2						2		0	0	0	0	0	0	0	0	0	0	0	0	0	0	0	0	0	0	0	0	0	0	0	-2	-2	0	1	1	1	0	1	0	1	0	0	0	1
0	53	1	2	3	2						2		0	1	0	0	0	0	0	0	1	0	0	0	1	0	0	1	1	1	1	1	1	2	0	-1	-1	1	1	1	0	0	0	1	0	0	0	0	0
0	50	0	4	2	1						1		0	1	0	1	1	0	0	1	1	0	0	0	0	1	1	1	0	0	1	1	0	0	0	-1	-1	0	1	1	0	0	0	0	1	0	0	0	1
0	14	1	2	1	1						6		0	0	0	0	0	0	0	0	0	0	0	0	0	0	0	0	0	0	2	0	0	0	0	0	0	1	1	1	0	0	0	0	0	0	0	1	0
0	50	0	4	3	1						1		0	1	0	1	1	1	0	0	0	1	1	0	0	1	1	1	0	1	1	1	0	0	1	-1	0	1	1	1	0	1	1	0	0	0	0	0	0
0	32	0	1	2	1					4	3		0	0	1	0	0	0	0	0	0	0	0	1	1	0	1	1	0	0	0	1	-1	1	0	-1	-1	0	2	2	-1	1	0	1	0	1	0	0	1
0	38	1	2	1	1					1	6		1	0	0	1	1	1	1	1	0	1	-1	-1	-1	1	-1	-1	1	1	1	1	1	-1	-1	-1	-1	1	1	1	-1	1	0	1	1	1	0	0	1
0	37	0	2	3	2					1	12		1	0	1	2	0	0	0	1	2	2	0	0	0	0	1	1	0	1	2	1	-1	0	0	-1	-1	2	2	2	0	0	0	1	1	0	0	1	0
0	23	0	1	3	1					0	1		0	0	0	1	-1	1	2	1	1	1	1	2	0	0	0	0	1	0	2	2	-1	1	-1	-2	-2	1	2	2	0	1	1	1	1	1	1	1	1
0	52	0	3	3	1					1	12		0	0	0	1	0	1	0	1	1	1	0	0	0	1	1	1	0	1	2	1	-1	0	0	-1	-1	0	1	2	0	0	0	1	1	1	0	0	1
0	55	1	2	3	2					0	2		0	1	0	1	0	1	0	0	0	0	0	0	0	1	0	0	0	0	2	2	-1	-1	1	0	-1	1	2	2	1	0	0	1	0	0	0	1	1
0	63	0	2	2	2					1	3		0	0	0	0	1	0	0	0	0	1	0	1	-1	0	0	0	0	0	2	2	2	0	0	-2	-2	1	2	2	0	0	0	1	1	0	0	0	1
0	66	1	1	4	2					0	2		0	0	0	2	2	0	0	0	0	0	0	0	0	0	0	0	0	0	0	1	-1	0	0	-1	-1	0	2	2	0	0	0	1	0	0	0	0	0
0	32	0	1	3	2					1	12		0	0	0	1	1	1	0	1	1	1	1	2	1	1	1	1	1	1	1	1	-1	1	1	-1	-1	1	1	1	1	-1	1	1	1	1	0	0	1
0	60	1	1	4	4					0	1		0	0	1	1	1	1	1	1	1	1	-1	1	1	1	1	1	0	0	2	1	-1	1	1	-1	-1	1	1	1	-1	-1	1	1	0	1	0	1	1
0	70	1	1	1	1					0	4		0	0	0	1	0	1	0	1	1	1	0	0	1	1	1	1	0	1	2	1	-1	1	0	-1	-1	1	2	2	1	1	0	1	1	1	0	0	1
0	59	0	1	3	1						4		0	1	0	1	0	1	0	0	1	1	1	0	1	1	1	1	0	1	2	0	-1	1	-1	-2	-2	1	2	2	1	1	1	1	0	0	0	0	1
0	48	1	1	3	1					0	1		0	0	0	1	0	1	0	1	2	1	-1	0	0	1	0	0	0	0	2	0	-1	0	-1	-1	-1	1	2	2	1	0	0	1	1	1	0	0	1
0	47	1	1	3	4					0	1		1	0	0	2	2	2	2	2	2	2	-1	0	0	2	2	2	2	0	2	2	-2	-1	-1	-2	-2	2	2	2	-1	1	0	1	1	1	0	0	1
0	53	1	1	2	2					1	4		1	0	0	0	1	1	0	1	1	1	0	0	0	1	1	1	0	0	1	1	-1	1	0	-1	-1	1	1	1	1	-1	1	1	1	1	0	1	1
0	52	0	1	3	1					2			0	0	1	0	0	0	0	1	1	0	0	0	1	1	1	2	1	1	1	1	1	0	1	-1	-1	1	1	1	0	0	1	0	0	0	0	0	0
0	39	0	1	3	2					2	10		0	0	1	0	1	0	0	0	1	1	0	0	0	1	0	0	0	0	0	0	0	0	0	0	0	0	0	0	0	0	0	1	0	0	0	0	0
0	67	0	1	3	2						4		0	1	0	0	0	0	0	0	1	1	1	1	0	1	2	2	0	1	2	2	-1	-1	-1	-1	-1	1	2	2	0	2	1	1	1	1	0	1	1
0	65	1	1	3	2					0			0	1	0	1	0	0	0	0	1	0	0	0	0	0	0	0	0	0	1	0	-1	0	0	-1	-1	0	2	2	0	0	0	1	0	0	0	1	1
0	63	0	1	2	1					1	12		0	1	0	1	2	1	0	-1	1	0	1	0	1	1	0	1	0	0	1	1	0	0	0	-1	-1	1	1	1	0	0	0	1	1	0	0	1	1
0	46	1	3	2	1					0			0	0	0	2	2	0	0	0	1	2	0	0	0	2	2	2	0	1	2	2	-1	0	0	0	-1	0	2	2	0	0	0	1	0	0	0	0	0
0	25	0	1	2	1					1	12		0	0	0	0	0	0	0	0	0	0	0	0	0	0	0	0	0	0	0	0	0	0	0	0	0	0	0	0	0	0	0	1	0	0	0	0	0
0	21	1	1	3	1					0			1	0	0	2	0	0	0	1	0	0	0	0	1	0	0	0	0	0	2	0	0	0	0	0	0	2	2	2	0	0	0	1	0	0	0	0	0
0	24	1	1	2	1					1	4		1	0	0	1	0	1	0	-2	1	2	0	0	0	0	1	1	0	1	1	1	0	0	2	-1	-1	1	2	2	0	0	0	1	0	0	0	0	0
0	42	0	1	0	1					0			0	1	1	1	1	2	0	1	-1	1	-1	0	1	1	1	1	1	1	1	1	-1	-1	-1	-1	-1	1	2	2	-1	-1	0	1	0	1	0	1	1
0	67	0	2	2	1					1	3		0	1	0	0	0	0	0	0	0	0	0	0	0	0	0	0	0	0	0	0	0	0	0	0	0	0	2	2	0	0	1	1	1	0	0	1	1
0	56	0	1	3	1						1		1	0	0	2	0	1	0	1	2	1	1	2	1	0	-1	0	1	0	2	1	-1	0	-1	-1	-1	1	2	2	0	1	0	1	1	0	0	0	0
0	55	0	2	2	1					1	4		0	1	0	1	0	0	0	-1	0	1	0	0	0	0	1	1	0	1	2	0	0	-1	1	-2	-2	1	2	2	-1	-1	1	1	1	0	0	0	1
0	73	0	4	0	1					1	4		0	1	0	1	2	2	0	1	2	1	1	1	-1	1	2	2	2	2	2	2	-1	1	-1	-1	-1	1	2	2	-1	1	1	1	1	1	1	1	1
0	60	1	1	0	1					0	1		0	1	0	0	-1	0	-1	1	2	1	1	0	0	1	1	1	1	0	2	0	-1	1	0	0	1	1	2	1	1	-1	1	1	0	0	0	0	1
0	40	1	1	4	3					0	4		1	0	0	-1	1	1	1	1	1	-1	1	2	1	-1	-1	-1	-1	-1	2	2	-1	-1	2	-2	-2	1	2	2	1	1	0	1	1	1	0	1	1
0	74	0	1	3	3					0	3		0	1	0	2	0	1	0	-1	2	2	-1	0	1	2	2	2	2	1	2	1	-1	1	0	2	1	2	2	2	-1	0	0	1	1	0	0	1	0
0	85	1	1	0	1					0	4		0	1	0	1	1	0	0	0	1	1	1	0	2	1	1	1	1	1	2	1	-1	0	0	-1	-1	0	1	1	1	-1	0	1	1	1	0	0	1
0	55	1	1	4	4					0	4		0	1	1	1	2	1	2	0	1	1	0	1	1	1	1	1	1	1	2	1	-1	0	1	-2	-2	1	2	2	1	-1	0	1	1	1	0	1	1
0	54	0	3	4	2					0	1		1	1	1	1	-1	2	1	0	1	1	1	0	1	1	1	1	1	1	2	-1	-1	0	1	-1	-1	0	2	2	-1	1	1	1	1	1	0	1	0
0	46	0	1	3	2					0	2		0	0	1	1	1	1	0	0	1	1	1	0	1	1	1	1	1	-1	1	0	-1	1	0	-1	-1	1	2	2	1	-1	1	1	1	1	0	0	1
0	18	1	1	3	1					0	2		0	0	1	1	2	0	1	0	2	1	0	1	2	2	1	0	0	1	2	0	2	-1	0	1	2	0	2	2	0	2	0	1	0	0	0	0	0
0	36	0	1	2	1					4	48		1	0	0	0	0	0	0	0	0	0	0	0	0	0	0	1	0	1	1	1	1	0	1	1	1	0	2	2	0	0	1	1	1	1	1	1	1
0	37	1	2	3	2					0	1		0	1	0	1	2	1	0	0	2	2	0	-1	2	1	1	1	1	0	2	0	2	-1	-1	-2	0	1	1	1	1	-1	0	1	0	0	0	1	0
0	30	1	1	2	2					0	0		0	0	0	1	1	1	0	0	0	1	0	1	0	0	0	1	0	0	2	1	1	-1	0	-1	-1	0	2	1	0	0	0	1	0	0	0	0	0
0	49	0	2	2	2					2	12		0	1	0	1	1	2	0	0	1	1	2	-1	0	1	1	1	1	1	2	2	-2	-1	0	1	1	1	1	1	2	-2	0	1	0	0	0	0	1
0	41	1	2	2	1					0	0		0	0	0	0	0	0	0	0	0	0	0	0	0	0	0	0	0	0	0	0	0	0	0	0	0	0	0	0	0	0	0	1	0	0	0	0	0
0	66	1	1	2	1					2	1		0	0	0	2	2	2	2	1	1	1	1	1	1	1	1	1	-2	1	1	1	2	2	2	2	-2	2	2	2	-2	2	0	1	1	1	1	1	0
0		1	2	2	1					2	0		0	1	0	0	0	0	0	0	0	0	0	0	0	0	0	0	0	0	0	0	0	0	0	0	0	0	0	0	0	0	1	1	0	0	0	0	0
0		1	1	0	1					0	0		0	1	0	1	0	0	0	1	0	0	0	0	1	0	0	0	0	0	1	0	0	0	0	-1	-1	1	2	2	0	0	1	1	1	1	1	1	1
0	58	1	1	1	1					0	0		0	0	0	1	1	1	0	-1	1	2	1	0	2	0	2	2	-2	2	2	2	0	2	-2	2	2	1	2	1	-1	2	0	1	0	1	0	1	1
0	24	0	1	2	1					0	0		0	0	0	0	0	0	0	0	0	0	0	0	0	0	0	0	0	0	0	0	0	0	0	0	0	0	0	0	0	0	1	1	1	1	1	1	0
0	42	1	1	3	2					0	0		0	1	0	1	1	1	0	0	1	0	0	0	1	1	1	0	0	1	1	1	-1	1	1	0	-1	1	1	1	0	-1	0	1	1	1	0	0	0
0	42	1	1	2	1					0	0		0	1	0	1	1	1	1	-1	2	2	0	0	0	2	0	0	2	2	2	2	-1	1	0	1	-1	1	1	1	-1	1	0	1	0	0	0	0	0
0	46	0	1	2	1					0	0		1	0	0	1	0	1	0	-1	0	2	-1	0	0	1	0	1	0	0	2	1	0	0	-1	-2	1	1	1	1	0	0	0	1	0	0	0	0	0
0	53	1	1	2	1					1	15		1	1	1	2	0	1	0	2	2	2	0	2	0	2	2	2	1	2	2	2	-2	1	-1	2	2	2	2	2	0	1	0	1	0	1	0	0	0
0	55	1	1	4	4					0	0		0	1	1	2	2	2	2	0	2	2	1	2	0	1	1	1	1	0	2	2	-1	-1	-1	-2	-2	2	2	2	-1	1	0	1	1	0	0	0	1
0	70	0	1	3	2					0	1		0	1	0	1	0	1	0	0	0	0	1	0	1	1	1	1	1	1	2	0	-1	0	-1	1	1	0	1	1	0	1	0	1	1	1	0	1	1
0	72	1	1	2	2					0	1		0	1	0	1	0	0	0	0	1	1	1	0	1	2	1	0	0	1	2	2	0	0	0	1	0	0	2	2	0	0	0	1	0	0	0	0	1
0	52	0	2	2	1					0	3		0	1	1	1	2	1	0	2	2	1	0	2	1	0	1	1	0	1	2	1	-1	0	0	-2	-2	1	2	2	0	1	0	1	0	0	0	1	1
0	60	0	1	3	1					1	5		1	1	0	-1	1	2	1	1	2	2	1	1	2	0	1	2	1	1	2	2	-1	-1	1	-1	-1	1	2	2	-1	1	0	0	0	0	1	0	0
[truncated: 31 more columns]
